# Supplementary material for: Comparative Analysis of Subclassification Systems in Patients with Intermediate-Stage Hepatocellular Carcinoma (Barcelona Clinic Liver Classification B) Receiving Systemic Therapy
Source: Curr Oncol. 2024 Jan 19;31(1):547–57. doi: 10.3390/curroncol31010038 (PMC10814359; doi:10.3390/curroncol31010038)
Supplement: Supplementary file 1 [file curroncol-31-00038-s001.zip]

Archive with 1 entries (1 files):
- curroncol-2767403-supplementary.pdf
